# Supplementary material for: Novel PPFIA1-ALK, ALK-C2orf91(intergenic) double-fusion responded well to alectinib in an advanced lung adenocarcinoma patient: a case report
Source: Front Oncol. 2023 Aug 29;13:1264820. doi: 10.3389/fonc.2023.1264820 (PMC10497211; doi:10.3389/fonc.2023.1264820)
Supplement: Supplementary file 1 [file Table_1.xlsx]

## Sheet: Sheet1
73 gene panel
whole exons
APC	AR	ATM	BRCA1	BRCA2	BRIP1
CCND1	CD274	CDK4	CDK6	CDKN2A	CHEK2
CRKL	EGFR	EPCAM	ERBB2	FBXW7	FGFR1
FGFR2	KRAS	MET	MLH1	MSH2	MSH6
NF1	PALB2	PDCD1LG2	PIK3CA	PMS2	PTEN
RAD51C	PAD51D	RB1	SMO	STK11	TP53
intron, promoter, fusion points/breakpoints
ALK	CD74	EGFR	EZR	FGFR3	NTRK1
PDGFRA	RET	ROS1	TERT	BCL2L11
partial exons
AKT1	ALK	BRAF	CTNNB1	DDR2	ESR1
FGFR3	FLT3	GNA11	GNAQ	GNAS	HRAS
IDH1	IDH2	JAK2	KIT	MAP2K1	MAP2K2
MTOR	NRAS	PDGFRA	PTCH1	RAF1	RET
ROS1	SMARCA4	TSC1	TSC2	VHL	CYP2D6
DPYD	UGT1A1
